# Supplementary material for: Divergent effects of canonical and non‐canonical TGF‐β signalling on mixed contractile‐synthetic smooth muscle cell phenotype in human Marfan syndrome aortic root aneurysms
Source: J Cell Mol Med. 2019 Dec 30;24(3):2369–83. doi: 10.1111/jcmm.14921 (PMC7011150; doi:10.1111/jcmm.14921)
Supplement: Supplementary file 1 [file JCMM-24-2369-s001.xlsx]

## Sheet: Sheet1
Supplemental Table I: Complete DAVID Analysis of MFS Root-Specific Gene Set (228 genes)
	Downregulated by ERK inhibitor = Enhanced by ERK	Genes	p-value	Fold Enrichment
	GO:0045944~positive regulation of transcription from RNA polymerase II promoter	18	0.000210968	2.77577
	GO:0035556~intracellular signal transduction	10	0.001327	3.75383
	GO:0048536~spleen development	4	0.00166858	16.8088
	GO:0045893~positive regulation of transcription, DNA-templated	11	0.00203993	3.23121
	GO:0042981~regulation of apoptotic process	7	0.0027843	4.97162
	GO:0035162~embryonic hemopoiesis	3	0.00480592	28.3649
	GO:0030033~microvillus assembly	3	0.00542352	26.6963
	GO:0098609~cell-cell adhesion	7	0.00885537	3.90758
	GO:0014068~positive regulation of phosphatidylinositol 3-kinase signaling	4	0.0089	9.30949
	GO:0043547~positive regulation of GTPase activity	10	0.0119077	2.67751
	GO:0043123~positive regulation of I-kappaB kinase/NF-kappaB signaling	5	0.021461	4.69811
	GO:0045184~establishment of protein localization	3	0.0282144	11.3459
	GO:0042127~regulation of cell proliferation	5	0.0334227	4.08863
	GO:1903077~negative regulation of protein localization to plasma membrane	2	0.0449717	43.2227
	GO:0043065~positive regulation of apoptotic process	6	0.0473977	3.02559
	Upregulated by ERK inhibitor = Inhibited by ERK	Genes	p-value	Fold Enrichment
	GO:0060337~type I interferon signaling pathway	10	2.49188e-11	31.2351
	GO:0051607~defense response to virus	12	5.17054e-10	14.5385
	GO:0009615~response to virus	10	3.4984e-09	18.1732
	GO:0045087~innate immune response	10	0.000267919	4.64895
	GO:0045071~negative regulation of viral genome replication	4	0.00100827	19.9905
	GO:0035455~response to interferon-alpha	3	0.00105864	59.9714
	GO:0030155~regulation of cell adhesion	4	0.00124606	18.5958
	GO:0071456~cellular response to hypoxia	5	0.00130522	10.4117
	GO:0008285~negative regulation of cell proliferation	8	0.00343159	4.03848
	GO:0008360~regulation of cell shape	5	0.00511339	7.13946
	GO:0043407~negative regulation of MAP kinase activity	3	0.0136386	16.6587
	GO:0001701~in utero embryonic development	5	0.0138296	5.34505
	GO:1904816~positive regulation of protein localization to chromosome, telomeric region	2	0.0147562	133.27
	GO:0030218~erythrocyte differentiation	3	0.0166725	14.9929
	GO:0060058~positive regulation of apoptotic process involved in mammary gland involution	2	0.019627	99.9524
	GO:0006974~cellular response to DNA damage stimulus	5	0.0196585	4.8054
	GO:0030308~negative regulation of cell growth	4	0.0220901	6.60842
	GO:0006139~nucleobase-containing compound metabolic process	3	0.0244296	12.2391
	GO:0009597~detection of virus	2	0.0244739	79.9619
	GO:0046822~regulation of nucleocytoplasmic transport	2	0.0244739	79.9619
	GO:0043066~negative regulation of apoptotic process	7	0.0250917	3.07546
	GO:0032091~negative regulation of protein binding	3	0.0323265	10.5213
	GO:0043068~positive regulation of programmed cell death	2	0.0388732	49.9762
	GO:0035457~cellular response to interferon-alpha	2	0.0436262	44.4233
	GO:0007010~cytoskeleton organization	4	0.0455638	4.96658
	GO:0035690~cellular response to drug	3	0.0457552	8.69151
	GO:0060333~interferon-gamma-mediated signaling pathway	3	0.0481626	8.44668
	GO:0071260~cellular response to mechanical stimulus	3	0.0481626	8.44668
	GO:0031643~positive regulation of myelination	2	0.0483559	39.981
	GO:0010761~fibroblast migration	2	0.0483559	39.981
	GO:0007015~actin filament organization	3	0.0493835	8.32937
