# Supplementary material for: Divergent effects of canonical and non‐canonical TGF‐β signalling on mixed contractile‐synthetic smooth muscle cell phenotype in human Marfan syndrome aortic root aneurysms
Source: J Cell Mol Med. 2019 Dec 30;24(3):2369–83. doi: 10.1111/jcmm.14921 (PMC7011150; doi:10.1111/jcmm.14921)
Supplement: Supplementary file 2 [file JCMM-24-2369-s002.xls]

## Sheet: Sheet1
Supplemental Table II: Complete KEGG gene set responses following QuSAGE analysis of bulk RNA sequencing data (n=5 individual cell lines		Fold Change			p value
		Donor Root	MFS Root	MFS Asc	Donor Root	MFS Root	MFS Asc
1	KEGG_GLYCOLYSIS_GLUCONEOGENESIS	-4.50744	1.22074	-11.9794	0.100381	0.484414	0.0444979
2	KEGG_CITRATE_CYCLE_TCA_CYCLE	-1.45973	0.241305	-2.68438	0.129339	0.700084	0.0280209
3	KEGG_PENTOSE_PHOSPHATE_PATHWAY	-0.44303	2.87717	-0.722218	0.823664	0.0507859	0.680333
4	KEGG_PENTOSE_AND_GLUCURONATE_INTERCONVERSIONS	-1.74368	1.09928	-2.80474	0.0905489	0.175214	0.00037817
5	KEGG_FRUCTOSE_AND_MANNOSE_METABOLISM	-2.84191	-0.571276	-2.22602	0.00849782	0.349572	0.0880233
6	KEGG_GALACTOSE_METABOLISM	1.0475	4.03305	2.22703	0.58497	0.0299555	0.333288
7	KEGG_ASCORBATE_AND_ALDARATE_METABOLISM	0.564789	2.72298	-0.370003	0.538346	0.0551838	0.843995
8	KEGG_FATTY_ACID_METABOLISM	-0.821483	0.336414	-0.820478	0.270291	0.661796	0.283949
9	KEGG_STEROID_BIOSYNTHESIS	-0.629212	-0.38671	0.816467	0.708559	0.852869	0.688128
10	KEGG_PRIMARY_BILE_ACID_BIOSYNTHESIS	-0.451467	0.265951	0.284746	0.0778338	0.285708	0.584711
11	KEGG_STEROID_HORMONE_BIOSYNTHESIS	0.782857	-1.67	-1.39238	0.603221	0.0340389	0.116375
12	KEGG_OXIDATIVE_PHOSPHORYLATION	-2.0462	0.130991	-3.21254	0.0207443	0.819394	0.0107352
13	KEGG_PURINE_METABOLISM	-1.24697	0.104965	-1.46833	0.1992	0.97946	0.123932
14	KEGG_PYRIMIDINE_METABOLISM	-1.52134	0.114023	-1.6812	0.15957	0.953266	0.120682
15	KEGG_ALANINE_ASPARTATE_AND_GLUTAMATE_METABOLISM	2.19185	0.272327	-2.83883	0.0224368	0.722648	0.031346
16	KEGG_GLYCINE_SERINE_AND_THREONINE_METABOLISM	7.30176	1.56242	0.432295	0.0373919	0.137078	0.524963
17	KEGG_CYSTEINE_AND_METHIONINE_METABOLISM	-2.72604	0.694956	-5.48831	0.0389441	0.559805	0.00534464
18	KEGG_VALINE_LEUCINE_AND_ISOLEUCINE_DEGRADATION	0.699359	1.48068	-0.153014	0.523213	0.13907	0.749104
19	KEGG_VALINE_LEUCINE_AND_ISOLEUCINE_BIOSYNTHESIS	10.8968	2.8125	0.462791	0.0451642	0.585137	0.931997
20	KEGG_LYSINE_DEGRADATION	-4.67072	-1.78922	-1.72868	0.0796821	0.294143	0.414906
21	KEGG_ARGININE_AND_PROLINE_METABOLISM	-0.652526	-2.38801	-2.81483	0.481895	0.180133	0.0369633
22	KEGG_HISTIDINE_METABOLISM	-2.41889	-3.45721	-3.0577	0.441725	0.241703	0.174942
23	KEGG_TYROSINE_METABOLISM	-1.81602	-2.6751	-3.90453	0.635191	0.34703	0.0658455
24	KEGG_PHENYLALANINE_METABOLISM	-1.55537	-5.618	-8.52439	0.653698	0.226021	0.0533563
25	KEGG_TRYPTOPHAN_METABOLISM	0.120933	-0.71536	-0.472034	0.837837	0.494353	0.623709
26	KEGG_BETA_ALANINE_METABOLISM	0.357461	-0.330758	-0.825215	0.519037	0.798956	0.469483
27	KEGG_TAURINE_AND_HYPOTAURINE_METABOLISM	0.822863	0.030742	-0.00669969	0.0939369	0.905514	0.810603
28	KEGG_SELENOAMINO_ACID_METABOLISM	4.71008	2.9179	1.05173	0.154018	0.320019	0.859935
29	KEGG_GLUTATHIONE_METABOLISM	-10.5039	-10.4299	-11.0182	3.99477e-05	0.00982261	0.00031689
30	KEGG_STARCH_AND_SUCROSE_METABOLISM	-1.10536	0.829088	-1.56338	0.459907	0.918297	0.434507
31	KEGG_N_GLYCAN_BIOSYNTHESIS	-0.884268	1.27861	1.08149	0.431134	0.515255	0.75884
32	KEGG_OTHER_GLYCAN_DEGRADATION	1.50485	2.2115	3.09825	0.23593	0.369182	0.349117
33	KEGG_O_GLYCAN_BIOSYNTHESIS	-8.20359	-3.0805	-1.97842	0.0497461	0.341209	0.360063
34	KEGG_AMINO_SUGAR_AND_NUCLEOTIDE_SUGAR_METABOLISM	-2.17237	-1.17115	-2.82526	0.0960922	0.352863	0.222121
35	KEGG_GLYCOSAMINOGLYCAN_DEGRADATION	2.23359	1.78914	1.33051	0.0278425	0.341478	0.576904
36	KEGG_GLYCOSAMINOGLYCAN_BIOSYNTHESIS_CHONDROITIN_SULFATE	-3.88218	-2.10889	3.35721	0.0151843	0.163586	0.75118
37	KEGG_GLYCOSAMINOGLYCAN_BIOSYNTHESIS_KERATAN_SULFATE	5.46638	4.57929	4.96897	0.0815059	0.217045	0.281187
38	KEGG_GLYCOSAMINOGLYCAN_BIOSYNTHESIS_HEPARAN_SULFATE	-0.810813	-0.891218	3.13472	0.643426	0.856572	0.590391
39	KEGG_GLYCEROLIPID_METABOLISM	-3.85045	-1.68423	-0.987305	0.068848	0.105955	0.462995
40	KEGG_INOSITOL_PHOSPHATE_METABOLISM	-1.63921	-1.59533	-0.650065	0.00180046	0.00436332	0.467355
41	KEGG_GLYCOSYLPHOSPHATIDYLINOSITOL_GPI_ANCHOR_BIOSYNTHESIS	-0.908126	-0.769078	-1.0832	0.0250152	0.246744	0.0484403
42	KEGG_GLYCEROPHOSPHOLIPID_METABOLISM	-1.88595	-1.65262	-0.935593	0.000232024	0.00274498	0.169902
43	KEGG_ETHER_LIPID_METABOLISM	-4.473	-2.52521	-2.81429	0.00222297	0.0361303	0.0257664
44	KEGG_ARACHIDONIC_ACID_METABOLISM	-9.90182	-4.46932	0.542804	0.215624	0.404378	0.866791
45	KEGG_LINOLEIC_ACID_METABOLISM	-2.79837	-2.32742	-1.76442	0.0363891	0.0468475	0.0585601
46	KEGG_ALPHA_LINOLENIC_ACID_METABOLISM	-1.61182	0.276311	1.62086	0.296145	0.937387	0.427524
47	KEGG_SPHINGOLIPID_METABOLISM	-2.21048	-0.824243	-1.42197	0.0206441	0.435386	0.301293
48	KEGG_GLYCOSPHINGOLIPID_BIOSYNTHESIS_LACTO_AND_NEOLACTO_SERIES	4.76586	6.45893	4.46667	0.0489582	0.0560524	0.219854
49	KEGG_GLYCOSPHINGOLIPID_BIOSYNTHESIS_GLOBO_SERIES	-0.264413	-1.9001	-0.108406	0.945015	0.3131	0.954515
50	KEGG_GLYCOSPHINGOLIPID_BIOSYNTHESIS_GANGLIO_SERIES	0.850059	-0.933523	0.341208	0.426691	0.659732	0.795946
51	KEGG_PYRUVATE_METABOLISM	-0.91143	3.35868	-3.16447	0.422992	0.110084	0.0639776
52	KEGG_GLYOXYLATE_AND_DICARBOXYLATE_METABOLISM	5.14901	1.56359	-0.872211	0.0282349	0.33263	0.480303
53	KEGG_PROPANOATE_METABOLISM	-2.09823	2.55684	-2.74929	0.057492	0.0767048	0.0670173
54	KEGG_BUTANOATE_METABOLISM	0.837776	1.28499	0.135332	0.364603	0.236687	0.955201
55	KEGG_ONE_CARBON_POOL_BY_FOLATE	5.38528	2.5166	-0.24217	0.102621	0.180851	0.740398
56	KEGG_RIBOFLAVIN_METABOLISM	-1.92496	-0.100639	-1.20581	0.0052491	0.641581	0.0810245
57	KEGG_NICOTINATE_AND_NICOTINAMIDE_METABOLISM	-6.06227	-0.743883	-2.74021	0.0448188	0.837906	0.057352
58	KEGG_PANTOTHENATE_AND_COA_BIOSYNTHESIS	1.78176	0.590388	0.221758	0.203977	0.411509	0.782116
59	KEGG_FOLATE_BIOSYNTHESIS	-0.82862	0.498862	-1.45997	0.174339	0.531479	0.142113
60	KEGG_RETINOL_METABOLISM	0.843987	0.899892	7.38975	0.889796	0.759187	0.306928
61	KEGG_PORPHYRIN_AND_CHLOROPHYLL_METABOLISM	21.5996	19.5261	12.1053	0.00998234	0.047086	0.26725
62	KEGG_TERPENOID_BACKBONE_BIOSYNTHESIS	-0.46738	-0.00220857	-1.00685	0.289934	0.837542	0.0459722
63	KEGG_LIMONENE_AND_PINENE_DEGRADATION	1.61329	1.90646	0.693201	0.145473	0.232514	0.737721
64	KEGG_NITROGEN_METABOLISM	2.94831	3.80202	0.0527039	0.0256028	0.0564679	0.87805
65	KEGG_SULFUR_METABOLISM	8.50763	7.08098	4.09417	0.495511	0.480488	0.771329
66	KEGG_AMINOACYL_TRNA_BIOSYNTHESIS	9.55615	1.90117	-1.51566	0.0800758	0.522588	0.632649
67	KEGG_METABOLISM_OF_XENOBIOTICS_BY_CYTOCHROME_P450	-5.61539	-5.20502	-5.14256	0.0236108	0.0144739	0.00323876
68	KEGG_DRUG_METABOLISM_CYTOCHROME_P450	-4.28416	-3.21116	-3.80446	0.124494	0.151756	0.0525513
69	KEGG_DRUG_METABOLISM_OTHER_ENZYMES	0.201462	0.124085	-1.53611	0.813915	0.991619	0.304035
70	KEGG_BIOSYNTHESIS_OF_UNSATURATED_FATTY_ACIDS	1.33038	4.75315	3.85761	0.717139	0.302635	0.145989
71	KEGG_ABC_TRANSPORTERS	0.250526	-1.00054	1.0031	0.708024	0.0521174	0.707036
72	KEGG_RIBOSOME	6.98704	9.03351	-4.99828	0.34269	0.145565	0.455736
73	KEGG_RNA_DEGRADATION	1.61211	1.09831	-3.86389	0.879591	0.815692	0.370029
74	KEGG_RNA_POLYMERASE	-1.04337	-1.33493	-1.71449	0.303309	0.421389	0.419797
75	KEGG_BASAL_TRANSCRIPTION_FACTORS	-0.555599	-0.0710313	-1.21915	0.477428	0.968518	0.100022
76	KEGG_DNA_REPLICATION	-2.01968	-0.80356	-2.76627	0.37314	0.514179	0.147058
77	KEGG_SPLICEOSOME	-1.30485	-0.84287	-4.38771	0.737805	0.874875	0.345348
78	KEGG_PROTEASOME	-10.19	-5.5869	-10.4987	0.000372473	0.130361	0.0102234
79	KEGG_PROTEIN_EXPORT	3.73321	3.11053	2.80435	0.618997	0.432654	0.777564
80	KEGG_PPAR_SIGNALING_PATHWAY	-53.6817	-37.7507	-58.7626	0.0700201	0.0676085	0.17485
81	KEGG_BASE_EXCISION_REPAIR	-1.79508	-0.885872	-2.21637	0.310765	0.578476	0.244368
82	KEGG_NUCLEOTIDE_EXCISION_REPAIR	-2.54666	-1.43396	-2.96247	0.0484307	0.272761	0.0730927
83	KEGG_MISMATCH_REPAIR	-1.02338	0.0123448	-1.68674	0.610634	0.931328	0.188465
84	KEGG_HOMOLOGOUS_RECOMBINATION	-0.54078	-0.168385	-1.42848	0.514179	0.725309	0.189659
85	KEGG_NON_HOMOLOGOUS_END_JOINING	-4.1558	-3.35625	-7.33793	0.213791	0.249125	0.0912981
86	KEGG_MAPK_SIGNALING_PATHWAY	-0.474867	-1.97407	0.26864	0.839271	0.481335	0.849573
87	KEGG_ERBB_SIGNALING_PATHWAY	-0.404423	-1.3128	-0.54823	0.361902	0.0128512	0.217577
88	KEGG_CALCIUM_SIGNALING_PATHWAY	-0.370741	-0.235066	0.679562	0.864462	0.849742	0.676958
89	KEGG_CYTOKINE_CYTOKINE_RECEPTOR_INTERACTION	-4.32604	-6.5095	-1.5371	0.627285	0.428222	0.876519
90	KEGG_CHEMOKINE_SIGNALING_PATHWAY	-0.500198	-1.29682	-2.40949	0.808857	0.586263	0.44113
91	KEGG_PHOSPHATIDYLINOSITOL_SIGNALING_SYSTEM	-1.57696	-1.31767	-0.501045	0.0560374	0.0798699	0.842301
92	KEGG_NEUROACTIVE_LIGAND_RECEPTOR_INTERACTION	-0.00522409	-0.833784	0.671755	0.882317	0.0299088	0.866518
93	KEGG_CELL_CYCLE	-4.48505	-3.63309	-5.34661	0.00136888	0.00257494	0.000367701
94	KEGG_OOCYTE_MEIOSIS	-3.15609	-0.672655	-4.79483	0.085626	0.611179	0.243162
95	KEGG_P53_SIGNALING_PATHWAY	53.2054	63.1738	8.86505	0.076219	0.183411	0.926361
96	KEGG_UBIQUITIN_MEDIATED_PROTEOLYSIS	-1.95023	-1.74066	-2.05421	0.0187574	0.141787	0.304717
97	KEGG_SNARE_INTERACTIONS_IN_VESICULAR_TRANSPORT	-0.540842	-0.268581	-1.29256	0.388042	0.588235	0.0540539
98	KEGG_REGULATION_OF_AUTOPHAGY	-1.3763	-0.582974	-0.739546	0.0165279	0.261541	0.496191
99	KEGG_LYSOSOME	0.586245	0.9762	2.61864	0.888969	0.829757	0.552646
100	KEGG_ENDOCYTOSIS	-1.57108	-0.391473	-0.845793	0.421578	0.929644	0.706263
101	KEGG_PEROXISOME	-0.259342	0.862207	-0.586919	0.602237	0.136461	0.408463
102	KEGG_MTOR_SIGNALING_PATHWAY	1.46012	0.680153	-0.30777	0.660688	0.799396	0.695869
103	KEGG_APOPTOSIS	-5.55355	-8.22182	-2.63761	0.113641	0.114076	0.408924
104	KEGG_CARDIAC_MUSCLE_CONTRACTION	1.25986	3.14976	-0.0183183	0.185846	0.0492077	0.858281
105	KEGG_VASCULAR_SMOOTH_MUSCLE_CONTRACTION	1.57169	3.73713	1.63812	0.282255	0.030806	0.400493
106	KEGG_WNT_SIGNALING_PATHWAY	-4.13702	-3.76861	-2.26419	0.0176023	0.0101715	0.178502
107	KEGG_DORSO_VENTRAL_AXIS_FORMATION	0.804984	-5.69414	-1.31593	0.684843	0.0323384	0.487295
108	KEGG_NOTCH_SIGNALING_PATHWAY	-0.299967	-4.24164	0.251018	0.863317	0.0144464	0.971315
109	KEGG_HEDGEHOG_SIGNALING_PATHWAY	-1.48979	-0.676035	2.0735	0.362989	0.578847	0.470714
110	KEGG_TGF_BETA_SIGNALING_PATHWAY	17.0512	32.7936	-27.1035	0.252224	0.187255	0.798052
111	KEGG_AXON_GUIDANCE	-0.371819	-1.23466	0.298355	0.630305	0.215017	0.955839
112	KEGG_VEGF_SIGNALING_PATHWAY	-8.03675	-4.40377	-3.29301	0.0923201	0.229695	0.501681
113	KEGG_FOCAL_ADHESION	42.4518	22.7864	35.0341	0.0196646	0.105441	0.749137
114	KEGG_ECM_RECEPTOR_INTERACTION	97.0605	45.1104	102.957	0.0135319	0.121526	0.353195
115	KEGG_CELL_ADHESION_MOLECULES_CAMS	5.11656	2.92023	6.337	0.0137573	0.301888	0.0728612
116	KEGG_ADHERENS_JUNCTION	5.93252	3.90764	0.192987	0.66415	0.69641	0.926199
117	KEGG_TIGHT_JUNCTION	12.6354	9.83787	6.86506	0.189984	0.36784	0.56618
118	KEGG_GAP_JUNCTION	-8.12022	-6.64643	-11.4757	0.000111838	0.0436352	0.000930584
119	KEGG_COMPLEMENT_AND_COAGULATION_CASCADES	38.4528	36.604	66.0003	0.0201567	0.0900508	0.158789
120	KEGG_ANTIGEN_PROCESSING_AND_PRESENTATION	1.49311	8.63667	2.51273	0.788327	0.15412	0.640519
121	KEGG_RENIN_ANGIOTENSIN_SYSTEM	-26.0769	-26.0449	-22.841	3.51189e-05	0.0433137	0.00825263
122	KEGG_TOLL_LIKE_RECEPTOR_SIGNALING_PATHWAY	-2.21777	-3.21514	-0.392231	0.543241	0.532952	0.791358
123	KEGG_NOD_LIKE_RECEPTOR_SIGNALING_PATHWAY	-6.07977	-4.63147	0.0370892	0.640118	0.748545	0.937012
124	KEGG_RIG_I_LIKE_RECEPTOR_SIGNALING_PATHWAY	0.607459	0.815214	-0.188923	0.318982	0.266298	0.940896
125	KEGG_CYTOSOLIC_DNA_SENSING_PATHWAY	-8.20033	-10.6554	-5.88748	0.308588	0.346729	0.305685
126	KEGG_JAK_STAT_SIGNALING_PATHWAY	-2.94446	-5.0659	-0.0623962	0.323615	0.06446	0.955278
127	KEGG_HEMATOPOIETIC_CELL_LINEAGE	-25.7942	-24.2086	-10.5231	0.00823536	0.0779026	0.267611
128	KEGG_NATURAL_KILLER_CELL_MEDIATED_CYTOTOXICITY	-0.406356	-0.341102	-0.0539145	0.599694	0.694004	0.852772
129	KEGG_T_CELL_RECEPTOR_SIGNALING_PATHWAY	-0.976687	-0.584847	-1.68898	0.118366	0.1917	0.197088
130	KEGG_B_CELL_RECEPTOR_SIGNALING_PATHWAY	-1.72188	-1.20644	-1.77345	0.0128272	0.0330037	0.240084
131	KEGG_FC_EPSILON_RI_SIGNALING_PATHWAY	-2.01135	-1.75629	-1.52403	0.000333603	0.00472127	0.0156362
132	KEGG_FC_GAMMA_R_MEDIATED_PHAGOCYTOSIS	-3.55426	-2.06925	-3.75351	0.00418619	0.00484453	0.0526827
133	KEGG_LEUKOCYTE_TRANSENDOTHELIAL_MIGRATION	5.88163	6.94073	2.37341	0.486801	0.458707	0.777073
134	KEGG_INTESTINAL_IMMUNE_NETWORK_FOR_IGA_PRODUCTION	2.04887	2.09431	2.47556	0.438038	0.337713	0.481885
135	KEGG_CIRCADIAN_RHYTHM_MAMMAL	-4.67611	-3.92675	-3.17004	0.00825321	0.0848331	0.148737
136	KEGG_LONG_TERM_POTENTIATION	-0.593831	0.0218717	-1.70931	0.407331	0.885747	0.466176
137	KEGG_NEUROTROPHIN_SIGNALING_PATHWAY	-1.17614	-0.728524	-2.84386	0.0949435	0.300282	0.255306
138	KEGG_LONG_TERM_DEPRESSION	-2.62089	-2.19541	-2.52152	0.0046808	0.0156016	0.23965
139	KEGG_OLFACTORY_TRANSDUCTION	-0.418709	1.73436	-2.21135	0.659032	0.302494	0.356782
140	KEGG_TASTE_TRANSDUCTION	-3.16891	-4.1825	-1.43532	0.0858368	0.0459698	0.69037
141	KEGG_REGULATION_OF_ACTIN_CYTOSKELETON	6.26686	4.97932	5.02797	0.485871	0.559156	0.588906
142	KEGG_INSULIN_SIGNALING_PATHWAY	0.134059	-0.749176	-0.72326	0.952234	0.397025	0.706455
143	KEGG_GNRH_SIGNALING_PATHWAY	-4.10696	-5.90103	-0.168544	0.0962706	0.111703	0.895126
144	KEGG_PROGESTERONE_MEDIATED_OOCYTE_MATURATION	-1.75757	-0.271529	-3.59051	0.263101	0.963172	0.40794
145	KEGG_MELANOGENESIS	-1.03935	-0.616122	-0.982547	0.110871	0.293933	0.51229
146	KEGG_ADIPOCYTOKINE_SIGNALING_PATHWAY	-0.420661	-0.473996	-0.740076	0.378846	0.406194	0.178103
147	KEGG_TYPE_II_DIABETES_MELLITUS	-2.44761	-2.83637	-1.02994	0.0778452	0.0211066	0.614359
148	KEGG_TYPE_I_DIABETES_MELLITUS	-14.4079	-22.0507	-7.17438	0.230177	0.220842	0.28728
149	KEGG_MATURITY_ONSET_DIABETES_OF_THE_YOUNG	-0.636675	-0.0508175	0.182263	0.276167	0.73438	0.944895
150	KEGG_ALDOSTERONE_REGULATED_SODIUM_REABSORPTION	-3.71222	-3.83299	-2.72896	8.93921e-05	0.000322782	0.00818668
151	KEGG_VASOPRESSIN_REGULATED_WATER_REABSORPTION	-3.55847	-4.27826	-0.101527	0.0611827	0.246225	0.947091
152	KEGG_PROXIMAL_TUBULE_BICARBONATE_RECLAMATION	-2.58485	-2.55907	-5.31567	0.00230479	0.0202139	0.000277395
153	KEGG_ALZHEIMERS_DISEASE	-4.00411	-4.28308	-3.31746	0.0255375	0.0646721	0.264364
154	KEGG_PARKINSONS_DISEASE	-2.00709	0.354903	-3.6464	0.0313835	0.850572	0.00445171
155	KEGG_AMYOTROPHIC_LATERAL_SCLEROSIS_ALS	-0.560073	0.0823951	-1.22337	0.0413721	0.986644	0.0949072
156	KEGG_HUNTINGTONS_DISEASE	-2.98626	-1.05364	-2.9315	0.14421	0.540968	0.0469293
157	KEGG_PRION_DISEASES	-6.77567	-16.3143	-0.979378	0.452744	0.198785	0.773572
158	KEGG_VIBRIO_CHOLERAE_INFECTION	1.62587	2.22947	-4.19929	0.960272	0.792796	0.936296
159	KEGG_EPITHELIAL_CELL_SIGNALING_IN_HELICOBACTER_PYLORI_INFECTION	0.585731	-1.10284	0.723744	0.970076	0.62452	0.994831
160	KEGG_PATHOGENIC_ESCHERICHIA_COLI_INFECTION	-4.26656	-3.34194	-21.5369	0.773484	0.867118	0.417424
161	KEGG_LEISHMANIA_INFECTION	-11.1392	-10.2715	-4.58271	0.413178	0.495107	0.642169
162	KEGG_PATHWAYS_IN_CANCER	-8.55341	-6.01165	-5.21118	0.463735	0.477294	0.810339
163	KEGG_COLORECTAL_CANCER	-6.11156	-7.69149	-4.36311	0.0346009	0.00884424	0.125451
164	KEGG_RENAL_CELL_CARCINOMA	0.12986	-0.346942	-1.17718	0.867355	0.677064	0.607648
165	KEGG_PANCREATIC_CANCER	-4.78478	-7.19	-4.36297	0.132109	0.0176217	0.166091
166	KEGG_ENDOMETRIAL_CANCER	-6.49695	-8.62258	-3.83163	0.0449034	0.00895456	0.298306
167	KEGG_GLIOMA	-5.95143	-5.95436	-3.63702	0.0365709	0.0206097	0.148946
168	KEGG_PROSTATE_CANCER	-8.2009	-4.75739	-2.58121	0.0036581	0.0254999	0.417962
169	KEGG_THYROID_CANCER	-9.86795	-12.1458	-5.62206	0.0499744	0.020209	0.31194
170	KEGG_BASAL_CELL_CARCINOMA	-0.727377	-0.706829	1.49576	0.500614	0.462181	0.761987
171	KEGG_MELANOMA	-6.33107	-7.25675	-4.64713	0.0866956	0.0253254	0.18689
172	KEGG_BLADDER_CANCER	-34.4908	6.54215	-124.678	0.452719	0.817992	0.453806
173	KEGG_CHRONIC_MYELOID_LEUKEMIA	-4.65164	-7.03321	-3.53674	0.0374588	0.00367856	0.123449
174	KEGG_ACUTE_MYELOID_LEUKEMIA	-5.37217	-7.49058	-3.08786	0.056056	0.00970889	0.254929
175	KEGG_SMALL_CELL_LUNG_CANCER	8.27204	3.74664	19.6771	0.564854	0.815865	0.262747
176	KEGG_NON_SMALL_CELL_LUNG_CANCER	-6.08111	-7.6211	-3.23683	0.0396249	0.0101406	0.245575
177	KEGG_ASTHMA	-0.0723283	-0.0484743	-0.113364	0.354051	0.568031	0.302236
178	KEGG_AUTOIMMUNE_THYROID_DISEASE	3.95528	4.36309	5.076	0.153424	0.195403	0.180069
179	KEGG_SYSTEMIC_LUPUS_ERYTHEMATOSUS	3.71031	4.09704	2.14556	0.00626047	0.0176135	0.387858
180	KEGG_ALLOGRAFT_REJECTION	4.32488	4.7805	5.50499	0.239279	0.298644	0.282786
181	KEGG_GRAFT_VERSUS_HOST_DISEASE	-16.9778	-26.1203	-3.18025	0.470107	0.448538	0.89402
182	KEGG_PRIMARY_IMMUNODEFICIENCY	0.758792	1.08973	0.856244	0.285413	0.107809	0.303284
183	KEGG_HYPERTROPHIC_CARDIOMYOPATHY_HCM	6.09001	6.36135	7.10201	0.583344	0.603575	0.841673
184	KEGG_ARRHYTHMOGENIC_RIGHT_VENTRICULAR_CARDIOMYOPATHY_ARVC	7.36657	6.8049	9.14088	0.588089	0.669774	0.822064
185	KEGG_DILATED_CARDIOMYOPATHY	4.52666	4.37165	5.43103	0.712851	0.7582	0.897246
186	KEGG_VIRAL_MYOCARDITIS	17.1861	6.8988	9.1498	0.404972	0.851967	0.834402
